# Supplementary material for: Development of a Multi-Epitope Universal mRNA Vaccine Candidate for Monkeypox, Smallpox, and Vaccinia Viruses: Design and In Silico Analyses
Source: Viruses. 2023 May 7;15(5):1120. doi: 10.3390/v15051120 (PMC10222975; doi:10.3390/v15051120)
Supplement: Supplementary file 1 [file viruses-15-01120-s001.zip]

Archive with 1 entries (1 files):
- viruses-2373988-supplementary.pdf
